# Supplementary material for: Radiomics-Based Classification of Clear Cell Renal Cell Carcinoma ISUP Grade: A Machine Learning Approach with SHAP-Enhanced Explainability
Source: Diagnostics (Basel). 2025 May 26;15(11):1337. doi: 10.3390/diagnostics15111337 (PMC12155185; doi:10.3390/diagnostics15111337)
Supplement: Supplementary file 1 [file diagnostics-15-01337-s001.zip]

Archive with 1 entries (1 files):
- diagnostics-3601881-supplementary.pdf
